# Supplementary material for: Deposit-feeding worms control subsurface ecosystem functioning in intertidal sediment with strong physical forcing
Source: PNAS Nexus. 2022 Aug 18;1(4):pgac146. doi: 10.1093/pnasnexus/pgac146 (PMC9802194; doi:10.1093/pnasnexus/pgac146)
Supplement: pgac146_Supplemental_Files [file pgac146_supplemental_files.zip]

Archive with 2 entries (2 files):
- PNASNEXUS-PNASNEXUS-2022-00214-T-s01.xlsx
- PNASNEXUS-PNASNEXUS-2022-00214-T-s02.docx
