# Supplementary material for: Deposit-feeding worms control subsurface ecosystem functioning in intertidal sediment with strong physical forcing
Source: PNAS Nexus. 2022 Aug 18;1(4):pgac146. doi: 10.1093/pnasnexus/pgac146 (PMC9802194; doi:10.1093/pnasnexus/pgac146)
Supplement: pgac146_Supplemental_Files [file pgac146_supplemental_files.zip › PNASNEXUS-PNASNEXUS-2022-00214-T-s01.xlsx]

## Sheet: Datafile_reported
T1
Type	Depth (cm)	NO3 (uM)	SO4 (mM)	HS- (mM)	NH4 (mM)	DIC (mM)	Fe (uM)	Mn (uM)	Chl a (ug g-1)	Pheopigment (ug g-1)	Freshness	TOC (%)	TN (%)	C:N ratio	d13C-TOC (‰)	15N-TN (‰)	Ochrophyta (genes g-1)	Plant (genes g-1)	Bactieria (genes g-1)	Archaea (genes g-1)	Eukarya (genes g-1)	Bac:Arc Ratio	Euk:Arc Ratio	Euk:Bac Ratio	dsrB (genes g-1)	soxB (genes g-1)	narG (genes g-1)	amoA (genes g-1)	AOB (genes g-1)	AOA (genes g-1)	dsrB (%)	soxB (%)	narG (%)	amoA (%)	AOB (%)	AOA (%)	Porewater mixing αP (d-1)	Particle mixing DP (cm2 d-1)	Bioirrigation αB (d-1)	Biomixing DB (cm2 d-1)	Feeding FB (%)	Clay (%)	Silt (%)	Sand (%)
Worm	-0.5	5.787	25.7203	0	0	2.19161	0	0	nd	nd	nd	nd	nd	nd	nd	nd	nd	nd	nd	nd	nd	nd	nd	nd	nd	nd	nd	nd	nd	nd	nd	nd	nd	nd	nd	nd	nd	nd	nd	nd	nd	nd	nd	nd
Worm	1	4.329	25.554	0	0.04	1.95787	0.69836	0.42976	5.25566	0	1	0.12041	0.01726	6.97625	-18.3705	4.95297	401000	9433.72	498000000	2970000	10775700	167.677	3.62818	0.021638	6.11383e+07	6.07271e+06	297631	1.12918e+06	957199	171978	12.204	1.21219	0.059411	0.225398	0.192209	5.7905	0.952574	3.5	0	0	4.38075	3.23874	40.4579	56.3034
Worm	3	0.98308	25.4531	0.00165	0.12913	2.03087	3.22321	0.2686	2.92242	0	1	0.09923	0.01428	6.94888	-18.9301	4.09789	404500	9185.12	847000000	9370000	1.86836e+06	90.3949	0.199398	0.00220585	1.26421e+08	4.70012e+06	278820	1.76084e+06	1.38387e+06	376971	14.7624	0.548842	0.0325583	0.205617	0.163385	4.02317	0.817574	3.5	0.0625	0	7.52916	3.17206	45.9855	50.8424
Worm	5	0.54447	26.0796	0.00118	0.18068	1.85476	2.90089	0.21488	nd	nd	nd	0.21932	0.02403	9.12692	-20.942	5.00763	nd	nd	nd	nd	nd	nd	nd	nd	nd	nd	nd	nd	nd	nd	nd	nd	nd	nd	nd	nd	0.5	3.5	0.15	0	4.92785	3.10539	51.5132	45.3814
Worm	7	1.55794	25.8105	0.00134	0.17226	1.82116	2.20252	0.2686	2.43852	0.74	0.767187	0.12154	0.01538	7.90247	-20.2943	4.86013	895000	12590.3	943000000	16200000	3.53419e+06	58.2099	0.21816	0.00374782	1.66975e+08	5.59474e+06	250745	2.46386e+06	1.9076e+06	556259	17.4077	0.583272	0.026141	0.256866	0.202291	3.4337	0.182426	3.5	0.45	0	4.42236	3.18937	37.6445	59.1661
Worm	9	0.17742	25.651	0.00419	0.20382		1.39672	0.32232	2.23264	0.836661	0.72741	nd	nd	nd	nd	nd	nd	nd	nd	nd	nd	nd	nd	nd	nd	nd	nd	nd	nd	nd	nd	nd	nd	nd	nd	nd	nd	nd	nd	nd	nd	nd	nd	nd
Worm	12	0.07157	25.5056	0.00103	0.18909	2.07793	0.59092	0.37604	1.7439	0.2	0.897114	0.12169	0.01091	11.154	-22.1545	4.49293	390000	5794.65	396000000	16800000	1.29134e+06	23.5714	0.0768654	0.00326095	6.7907e+07	2.82275e+06	108122	1.01093e+06	739926	271008	16.4503	0.683805	0.0261923	0.244897	0.18685	1.61315	0.00522013	3.5	1.6	0	4.22967	2.57011	29.0403	68.3896
Worm	16	0	25.7166	0.00504	0.19435	1.93579	0.5372	1.71904	0.75765	0.28	0.730159	0.07066	0.00922	7.66377	-21.0424	4.31965	210.456	46.6763	27500000	1820000	4213.98	15.1099	0.00231538	0.000153236	7.19733e+06	74908.7	3266.24	60669.4	33244.7	27424.7	24.5475	0.255487	0.01114	0.206921	0.12089	1.50685	0.00026119	0.3	2	3.7	16.783	2.18066	23.4227	74.3972
Worm	20	0	25.8906	0.02394	0.3069	2.44614	0.64464	5.31829	0.33655	0.381286	0.46884	0.0918	0.00862	10.6497	-22.9354	3.57597	nd	nd	nd	nd	nd	nd	nd	nd	nd	nd	nd	nd	nd	nd	nd	nd	nd	nd	nd	nd	1.30071e-05	0.3	0.2	3.7	nd	nd	nd	nd
Worm	22	nd	nd	nd	nd	nd	nd	nd	nd	nd	nd	0.56714	0.01755	32.3157	-25.3754	2.36514	nd	nd	nd	nd	nd	nd	nd	nd	nd	nd	nd	nd	nd	nd	nd	nd	nd	nd	nd	nd	nd	nd	nd	nd	nd	nd	nd	nd
Worm	24	0	25.8197	0.0291	0.3879	3.75802	0.59092	7.4671	0.53126	0.35	0.602841	0.27247	0.01079	25.2521	-24.1223	3.85343	1501.34	2232.14	8520000	494000	120407	17.247	0.243739	0.0141323	2.75873e+06	40974.8	1021.41	19440.6	13814.7	5625.86	30.6049	0.454569	0.0113313	0.215671	0.162145	1.13884	6.47595e-07	0.3	0	3.7	23.6684	2.00513	11.9382	86.2522
Worm	28	0	25.6901	0.04092	0.33741	2.55187	0.91324	8.0043	0.2	1.12	0.151515	0.09351	0.00813	11.5018	-22.5121	3.39237	3013.75	9482.05	345937000	29141000	344793	11.8711	0.0118319	0.000996693	85718500	1.18235e+06	83377.9	94253.5	56848.8	37404.7	22.8535	0.315227	0.0222295	0.025129	0.0164333	0.128358	3.22419e-08	0.1	0	0	9.85556	1.28711	9.23834	89.4746
T2
Type	Depth (cm)	NO3 (uM)	SO4 (mM)	HS- (mM)	NH4 (mM)	DIC (mM)	Fe (uM)	Mn (uM)	Chl a (uM)	Pheopigment (uM)	Freshness	TOC (%)	TN (%)	C:N ratio	d13C-TOC (‰)	15N-TN (‰)	Ochrophyta (genes g-1)	Plant (genes g-1)	Bactieria (genes g-1)	Archaea (genes g-1)	Eukarya (genes g-1)	Bac:Arc Ratio	Euk:Arc Ratio	Euk:Bac Ratio	DsrB (genes g-1)	soxB (genes g-1)	NarG (genes g-1)	amoA (genes g-1)	AOB (genes g-1)	AOA (genes g-1)	dsrB (%)	soxB (%)	narG (%)	amoA (%)	AOB (%)	AOA (%)	Porewater mixing αP (d-1)	Particle mixing DP (cm2 d-1)	Bioirrigation αB (d-1)	Biomixing DB (cm2 d-1)	Feeding FB (%)	Clay (%)	Silt (%)	Sand (%)
Worm	-0.5	2.38989	25.6854	0	0.0165784	2.08805	0.429761	0.27	nd	nd	nd	nd	nd	nd	nd	nd	nd	nd	nd	nd	nd	nd	nd	nd	nd	nd	nd	nd	nd	nd	nd	nd	nd	nd	nd	nd	nd	nd	nd	nd	nd	nd	nd	nd
Worm	1	1.40651	25.7172	0	0.0618102	2.14425	2.20252	0.32	5.28255	0	1	0.10995	0.01519	7.23831	-23.4284	4.58989	2.19e+06	11886.4	945000000	8270000	58658100	114.268	7.09288	0.0620721	7.21243e+07	1.42211e+07	884713	1.82212e+06	1.43243e+06	389690	7.56598	1.49182	0.0928083	0.191145	0.15158	4.71209	0.952574	1.5	0	0.5	4.38075	2.19185	59.2648	38.5433
Worm	3	0.695604	25.6729	0.0098765	0.200661	2.022	2.20252	0.48	1.83808	0.01	0.994589	0.10116	0.01355	7.46568	-19.8812	4.52904	2.21e+06	9275.36	711000000	9810000	7.57168e+06	72.4771	0.771833	0.0106493	7.42515e+07	8.75133e+06	470431	1.31224e+06	1.00851e+06	303723	10.3011	1.2141	0.0652643	0.18205	0.141844	3.09606	0.817574	1.5	0.0625	0.5	7.52916	2.43174	44.6746	52.8936
Worm	5	0.060369	25.7067	0.0194198	0.237478	2.06241	2.30997	0.64	3.1076	0.43	0.878449	0.19839	0.02584	7.67763	-20.2799	5.17473	210501	9929.02	513000000	13300000	18866300	38.5714	1.41852	0.0367764	9.4051e+07	3.17509e+06	216884	1.79775e+06	1.30197e+06	495777	17.8702	0.603286	0.0412092	0.341583	0.253796	3.72764	0.5	1.5	0.15	0.5	4.92785	2.80623	48.6128	48.581
Worm	7	0	25.6661	0.0213376	0.270087	2.24549	1.93392	0.75	2.24369	0.67	0.770051	0.15758	0.01762	8.94325	-21.3058	4.94471	1.27e+06	3504.19	470000000	9760000	2.02708e+06	48.1557	0.207692	0.00431293	1.12357e+08	4.33599e+06	229514	1.20817e+06	806484	401685	23.4194	0.903783	0.0478393	0.251828	0.171592	4.11562	0.182426	1.5	0.45	0.5	4.42236	3.22983	39.6665	57.1037
Worm	9	0	25.6097	0.0256952	0.225907	nd	0.429761	0.91	1.3937	0.256176	0.84473	nd	nd	nd	nd	nd	1.04e+06	10465.5	584000000	23200000	2.13565e+06	25.1724	0.0920539	0.00365694	1.13162e+08	4.17675e+06	252186	1.72613e+06	1.18061e+06	545517	18.6367	0.68787	0.0415326	0.284277	0.20216	2.35137	nd	nd	nd	nd	nd	nd	nd	nd
Worm	12	0	25.6609	0.00611597	0.193298	2.15215	2.68601	1.93	0.83265	0.54	0.6066	0.08015	0.00921	8.7025	-22.5214	4.13399	217500	5462.48	195000000	7270000	473921	26.8226	0.0651886	0.00243037	4.35789e+07	1.46778e+06	68588	556471	389585	166886	21.5449	0.725653	0.0339091	0.275113	0.199787	2.29555	0.00522013	1.5	1.6	0.5	4.22967	2.14652	27.1887	70.6647
Worm	16	0.037226	25.7221	0.011471	0.229063	2.2631	0.966962	2.47	0.70451	0.36	0.661816	0.06827	0.00883	7.7316	-21.7988	4.50119	6800	140.822	35900000	2700000	24879.2	13.2963	0.00921454	0.000693015	9.37341e+06	164782	10339.2	117655	82643.8	35011.6	24.2834	0.426897	0.0267854	0.304807	0.230206	1.29672	0.00026119	0.2	2	2.8	16.783	2.49726	15.5246	81.9782
Worm	20	0	25.6191	0.00762206	0.3048	2.38716	12.3019	2.42	0.34178	0.347015	0.4962	0.17277	0.01259	13.7228	-22.4732	4.38463	690	114.238	12300000	927000	4683.41	13.2686	0.00505222	0.000380765	3.19194e+06	38012.8	7334.24	38879.7	34764.8	4114.96	24.132	0.287388	0.055449	0.293942	0.28264	0.4439	1.30071e-05	0.2	0.2	2.8	nd	nd	nd	nd
Worm	22	nd	nd	nd	nd	nd	nd	nd	nd	nd	nd	0.48473	0.01505	32.208	-26.2654	3.24626	nd	nd	nd	nd	nd	nd	nd	nd	nd	nd	nd	nd	nd	nd	nd	nd	nd	nd	nd	nd	nd	nd	nd	nd	nd	nd	nd	nd
Worm	24	1.91715	24.9999	0.0329747	0.293229	2.63403	0.590921	2.79	0.42394	0.32	0.569858	0.19895	0.01005	19.796	-24.7721	3.94626	932.784	44.7929	11200000	789000	12454.8	14.1952	0.0157855	0.00111203	2.60561e+06	24985.2	2231.08	61382.3	50193.9	11188.4	21.7333	0.208401	0.0186094	0.511988	0.44816	1.41804	6.47595e-07	0.2	0	2.8	23.6684	2.93308	28.2445	69.1561
Worm	28	0	25.5586	0.012224	0.239582	1.79668	0.483481	4.3	0	0.25	0	0.08736	0.00892	9.79372	-24.7803	3.99371	898.512	412.626	44769500	4.611e+06	53911.9	9.70927	0.011692	0.00120421	15615300	54745	4297.38	13052.4	11692.1	1360.29	31.6224	0.110864	0.00870259	0.0264323	0.0261163	0.0295009	3.22419e-08	0.1	0	0.1	9.85556	2.68422	33.8883	63.4274
T4
Type	Depth (cm)	NO3 (uM)	SO4 (mM)	HS- (mM)	NH4 (mM)	DIC (mM)	Fe (uM)	Mn (uM)	Chl a (uM)	Pheopigment (uM)	Freshness	TOC (%)	TN (%)	C:N ratio	d13C-TOC (‰)	15N-TN (‰)	Ochrophyta (genes g-1)	Plant (genes g-1)	Bactieria (genes g-1)	Archaea (genes g-1)	Eukarya (genes g-1)	Bac:Arc Ratio	Euk:Arc Ratio	Euk:Bac Ratio	DsrB (genes g-1)	soxB (genes g-1)	NarG (genes g-1)	amoA (genes g-1)	AOB (genes g-1)	AOA (genes g-1)	dsrB (%)	soxB (%)	narG (%)	amoA (%)	AOB (%)	AOA (%)	Porewater mixing αP (d-1)	Particle mixing DP (cm2 d-1)	Bioirrigation αB (d-1)	Biomixing DB (cm2 d-1)	Feeding FB (%)	Clay (%)	Silt (%)	Sand (%)
Worm	-0.5	2.78313	25.6879	0	0.0344607	2.56889	0.21488	0.16	nd	nd	nd	nd	nd	nd	nd	nd	nd	nd	nd	nd	nd	nd	nd	nd	nd	nd	nd	nd	nd	nd	nd	nd	nd	nd	nd	nd	nd	nd	nd	nd	nd	nd	nd	nd
Worm	1	0.937702	25.6867	0	0.0176303	2.06513	0.644641	0.16	3.1	0	1	0.09672	0.01443	6.7027	-19.0797	4.63528	2.025e+06	12327.5	853126000	3890000	34947000	219.313	8.9838	0.0409635	1.6656e+08	2.02002e+07	582476	1.47555e+06	1.47555e+06	nd	19.4349	2.35704	0.0679655	0.172173	0.172959	nd	0.952574	3	0	2.5	4.38075	2.26853	47.5724	50.1591
Worm	3	0.166225	25.7791	0	0.107042	2.06307	3.06205	0.21	1.84644	0.76	0.708415	0.11503	0.01297	8.86893	-22.5808	3.98442	1.78e+06	11123.5	391657000	6720000	10508900	58.2823	1.56382	0.0268319	1.57645e+08	1.02632e+07	198238	1.26435e+06	963195	301157	39.5718	2.57625	0.0497613	0.317376	0.245928	4.48151	0.817574	3	0.0625	2.5	7.52916	2.74368	33.644	63.6123
Worm	5	0	25.7837	0	0.131236	2.30225	4.72737	0.21	2.31337	0.03	0.987198	0.11093	0.01362	8.14464	-21.3868	4.23816	1.22e+06	12306.4	501726000	8670000	12236000	57.8692	1.4113	0.0243878	1.27286e+08	1.19077e+07	477552	1.82612e+06	1.29686e+06	529267	24.9387	2.33304	0.093565	0.357786	0.258479	6.10458	0.5	3	0.15	2.5	4.92785	2.05394	35.2198	62.7257
Worm	7	0.05446	25.7374	0	0.169104	2.41076	6.28525	0.16	2.34817	0.9	0.722921	0.21589	0.02173	9.93511	-21.271	5.27169	1.07e+06	5678.18	622969000	12400000	2.92502e+06	50.2394	0.235888	0.00469528	1.45609e+08	1.21302e+07	356423	2.70796e+06	2.32981e+06	378147	22.9172	1.90916	0.056097	0.426202	0.373985	3.04958	0.182426	3	0.45	2.5	4.42236	2.37928	27.8229	69.7978
Worm	9	0.0311	25.7207	0.000451064	0.182779	nd	3.38437	0.21	2.39402	0.462499	0.83809	nd	nd	nd	nd	nd	335500	7573.07	331284000	15100000	6.38515e+06	21.9393	0.422857	0.0192739	9.92356e+07	4.63413e+06	133076	1.40844e+06	818312	590129	28.649	1.33786	0.0384187	0.406612	0.247012	3.90814	nd	nd	nd	nd	nd	nd	nd	nd
Worm	12	0.05446	25.765	0	0.193298	2.65126	5.74805	0.21	1.14001	0.69	0.622953	0.11726	0.0103	11.3845	-23.3498	3.67705	590000	4826.03	302173000	11700000	1.04843e+06	25.8268	0.0896097	0.00346965	8.66851e+07	5.01962e+06	107577	1.19442e+06	756755	437669	27.6179	1.59925	0.034274	0.380544	0.250438	3.74076	0.00522013	3	1.6	2.5	4.22967	2.42334	36.8129	60.7638
Worm	16	0.12454	25.7128	0	0.178571	2.54419	1.82648	0.27	0.57355	0.15	0.792689	0.13491	0.01115	12.0996	-23.5138	3.83486	910.546	400.515	20385100	1680000	36175.6	12.134	0.0215331	0.00177461	6.67476e+06	172119	13552.4	121556	87222.7	34332.9	30.2503	0.780051	0.06142	0.550895	0.427875	2.04362	0.00026119	0.3	2	3.7	16.783	2.37887	18.7119	78.9093
Worm	20	0.0311	25.7582	0.0041451	0.193298	2.88471	0.537201	0.32	0.60364	0.303585	0.66537	0.18945	0.01148	16.5026	-23.9286	4.12986	484.784	61.1272	5.42697e+06	363000	8542.19	14.9503	0.0235322	0.00157403	2.36498e+06	27323.6	1380.54	13679.4	8851.37	4828.08	40.8462	0.471913	0.0238437	0.236261	0.1631	1.33005	1.30071e-05	0.3	0.2	3.7	nd	nd	nd	nd
Worm	22	nd	nd	nd	nd	nd	nd	nd	nd	nd	nd	0.58147	0.01994	29.161	-25.0133	3.69034	nd	nd	nd	nd	nd	nd	nd	nd	nd	nd	nd	nd	nd	nd	nd	nd	nd	nd	nd	nd	nd	nd	nd	nd	nd	nd	nd	nd
Worm	24	0.17126	25.7459	0.00456728	0.195402		0.322321	0.38	0.75447	0.5	0.601425	0.66005	0.02327	28.3648	-25.1933	3.69665	58	5.79916	2.09925e+06	265000	3368.38	7.92171	0.0127109	0.00160456	1.17622e+06	14733.4	379.299	10714	4041.1	6672.94	49.7502	0.623175	0.0160431	0.453168	0.192502	2.51809	6.47595e-07	0.3	0	3.7	23.6684	2.41621	14.8897	83.0236
Worm	28	0.00774	25.771	0.00720588	0.183831	2.70441	0.322321	0.54	0.2	0.9	0.181818	0.2218	0.01097	20.2188	-24.0321	3.16751	1720.69	1177.65	112669000	15761300	224121	7.14846	0.0142197	0.0019892	705733	148663	22554	43795.1	21486.2	22309	0.549507	0.115754	0.0175613	0.0341003	0.0190702	0.141543	3.22419e-08	0.1	0	0	9.85556	2.61999	35.6108	61.7693
T2
Type	Depth (cm)	NO3 (uM)	SO4 (mM)	HS- (mM)	NH4 (mM)	DIC (mM)	Fe (uM)	Mn (uM)	Chl a (uM)	Pheopigment (uM)	Freshness	TOC (%)	TN (%)	C:N ratio	d13C-TOC (‰)	15N-TN (‰)	Ochrophyta (genes g-1)	Plant (genes g-1)	Bactieria (genes g-1)	Archaea (genes g-1)	Eukarya (genes g-1)	Bac:Arc Ratio	Euk:Arc Ratio	Euk:Bac Ratio	DsrB (genes g-1)	soxB (genes g-1)	NarG (genes g-1)	amoA (genes g-1)	AOB (genes g-1)	AOA (genes g-1)	dsrB (%)	soxB (%)	narG (%)	amoA (%)	AOB (%)	AOA (%)	Porewater mixing αP (d-1)	Particle mixing DP (cm2 d-1)	Bioirrigation αB (d-1)	Biomixing DB (cm2 d-1)	Feeding FB (%)	Clay (%)	Silt (%)	Sand (%)
Control	-0.5	2.40489	25.6278	0	0.01422	2.28371	0.48348	0.16116	nd	nd	nd	nd	nd	nd	nd	nd	nd	nd	nd	nd	nd	nd	nd	nd	nd	nd	nd	nd	nd	nd	nd	nd	nd	nd	nd	nd	nd	nd	nd	nd	nd	nd	nd	nd
Control	1	1.81494	25.6167	0	0.10679	1.79072	5.35769	0.24353	5.56126	1.27	0.81409	0.10927	0.01691	6.46186	-18.722	4.63631	2.84565e+06	14562.3	1905410000	5.11716e+06	1.11085e+07	372.357	2.17084	0.00583	289265000	2.25175e+07	748119	366517	332144	34372.7	15.1406	1.1786	0.0391577	0.0191841	0.0174316	0.671715	0.952574	1.5	0	0	nd	2.62349	61.8292	35.5473
Control	3	1.10423	25.6319	0.02807	0.26247	2.34285	1.39672	0.2686	1.81241	1.81	0.500333	0.29828	0.01864	16.0021	-23.6283	4.54451	8.41307e+06	13486.1	2156360000	30557200	3958400	70.568	0.129541	0.00183569	507571000	2.17229e+07	700923	387720	337372	50347.9	23.2094	0.993313	0.0320507	0.0177291	0.0156454	0.164766	0.817574	1.5	0	0	nd	2.30069	67.3932	30.3061
Control	5	0.58985	25.5965	0.04168	0.30665	2.20249	1.23556	0.2686	1.24575	3.473	0.264	0.29348	0.03646	8.04937	-19.7808	5.56565	6.62137e+06	15270.8	1415110000	40403200	2.44882e+06	35.0247	0.0606095	0.00173048	392056000	1.1671e+07	352718	276707	221570	55137.8	26.9359	0.801845	0.0242332	0.019011	0.0156574	0.136469	0.5	1.5	0	0	nd	2.46005	43.5853	53.9547
Control	7	0	25.5722	0.03219	0.39501	2.75581	1.45044	0.21488	1.12907	1.87	0.376473	0.1269	0.01584	8.01136	-20.5597	4.82816	2.83622e+06	11183.4	1428720000	43867200	1.69869e+06	32.5692	0.0387236	0.00118896	419680000	8.29824e+06	324844	391175	319299	71875.7	28.4995	0.563515	0.0220594	0.0265638	0.0223486	0.163848	0.182426	1.5	0	0	nd	2.26587	34.1594	63.5746
Control	9	0	25.6051	0.02302	0.29824	nd	0.8058	0.59092	nd	nd	nd	nd	nd	nd	nd	nd	nd	nd	nd	nd	nd	nd	nd	nd	nd	nd	nd	nd	nd	nd	nd	nd	nd	nd	nd	nd	nd	nd	nd	nd	nd	nd	nd	nd
Control	12	0.54422	25.5405	0.00921	0.29403	2.61667	2.68601	0.85952	0.6341	1.72	0.26936	0.13419	0.01606	8.35554	-20.654	4.74358	1.70806e+06	6190.58	829728000	41512500	820491	19.9874	0.0197649	0.000988867	259074000	3.82784e+06	196247	200453	173298	27155.2	29.7362	0.439355	0.022525	0.0230077	0.0208861	0.0654146	0.00522013	1.5	0	0	nd	2.40709	30.4094	67.1834
Control	16	0	25.6077	0.03691	0.31296	2.38375	1.02068	0.42976	0.25273	1.86	0.119622	0.25378	0.01502	16.8961	-22.9628	4.68582	358241	6833.21	564158000	53470600	597350	10.5508	0.0111716	0.00105884	177638000	2.40569e+06	73568.4	151636	114132	37504.9	28.7613	0.389505	0.0119114	0.0245514	0.0202304	0.0701411	0.00026119	0.2	0	0	nd	3.32748	42.7433	53.9293
Control	20	0	25.6966	0.04703	0.27299	2.33823	1.40345	0.48348	0.13416	1.29902	0.09361	0.15378	0.01502	10.2383	-21.9628	4.68582	nd	nd	nd	nd	nd	nd	nd	nd	nd	nd	nd	nd	nd	nd	nd	nd	nd	nd	nd	nd	1.30071e-05	0.2	0	0	nd	nd	nd	nd
Control	22	nd	nd	nd	nd	nd	nd	nd	nd	nd	nd	0.27678	0.01568	17.6518	-22.1325	4.56573	nd	nd	nd	nd	nd	nd	nd	nd	nd	nd	nd	nd	nd	nd	nd	nd	nd	nd	nd	nd	nd	nd	nd	nd	nd	nd	nd	nd
Control	24	0	25.5664	0.07367	0.32979	2.39078	0.98764	0.48348	0.18371	1.5	0.10911	0.37416	0.0168	22.2714	-23.6334	4.53522	17789.3	11482.3	250075000	31455200	120732	7.9502	0.00383821	0.000482782	71574700	424206	19752.3	62828.9	49894.9	12934	25.4235	0.150679	0.00701606	0.0223169	0.019952	0.0411188	6.47595e-07	0.2	0	0	nd	3.60336	38.9648	57.4318
Control	28	0	25.3999	0.10881	0.29403	1.9184	1.04136	0.48348	0.31052	2.38	0.115413	0.44024	0.02121	20.7562	-23.6968	4.13192	20504.4	7440.86	203194000	33482300	83842.6	6.0687	0.00250409	0.000412624	50769500	207991	15039.1	43748.7	30749.1	12999.7	21.451	0.0878801	0.00635429	0.0184846	0.0151329	0.0388255	3.22419e-08	0.1	0	0	nd	3.39162	36.8296	59.7789
T3
Type	Depth (cm)	NO3 (uM)	SO4 (mM)	HS- (mM)	NH4 (mM)	DIC (mM)	Fe (uM)	Mn (uM)	Chl a (uM)	Pheopigment (uM)	Freshness	TOC (%)	TN (%)	C:N ratio	d13C-TOC (‰)	15N-TN (‰)	Ochrophyta (genes g-1)	Plant (genes g-1)	Bactieria (genes g-1)	Archaea (genes g-1)	Eukarya (genes g-1)	Bac:Arc Ratio	Euk:Arc Ratio	Euk:Bac Ratio	DsrB (genes g-1)	soxB (genes g-1)	NarG (genes g-1)	amoA (genes g-1)	AOB (genes g-1)	AOA (genes g-1)	dsrB (%)	soxB (%)	narG (%)	amoA (%)	AOB (%)	AOA (%)	Porewater mixing αP (d-1)	Particle mixing DP (cm2 d-1)	Bioirrigation αB (d-1)	Biomixing DB (cm2 d-1)	Feeding FB (%)	Clay (%)	Silt (%)	Sand (%)
Control	-0.5	2.10242	25.5259	0	0	2.08371	0.21488	0	nd	nd	nd	nd	nd	nd	nd	nd	nd	nd	nd	nd	nd	nd	nd	nd	nd	nd	nd	nd	nd	nd	nd	nd	nd	nd	nd	nd	nd	nd	nd	nd	nd	nd	nd	nd
Control	1	1.55774	25.5312	0	0.00791	1.69442	0.8058	0	2.59484	3.68	0.413531	0.12743	0.01587	8.02962	-20.242	4.21135	3.46729e+06	15033.4	1852240000	11138300	1.35813e+07	166.295	1.21934	0.00733238	328749400	1.77966e+07	880584	323800	260049	63750.9	17.6427	0.955072	0.0472574	0.017377	0.0140397	0.572358	0.952574	3.5	0	0	nd	4.53414	42.3886	53.0772
Control	3	1.72417	25.4904	0.0026	0.15097	1.71128	3.70669	0.10744	2.59968	2.71	0.489611	0.13603	0.01889	7.20116	-19.7408	4.76111	5.60194e+06	16694.3	2385760000	23238100	3977900	102.666	0.17118	0.00166735	572561500	2.60132e+07	862410	477395	377742	99653.1	23.7676	1.07983	0.0357995	0.0198171	0.0158332	0.428835	0.817574	3.5	0	0	nd	3.51294	45.32	51.1672
Control	5	0.74108	25.5966	9.1584e-05	0.07473	1.6957	2.47113	0.05372	1.82984	1.87421	0.49401	0.10731	0.01499	7.15877	-20.0913	3.82661	322577	7366.86	1274770000	15534900	861433	82.0585	0.0554515	0.000675756	305455500	9.64104e+06	678074	315929	255237	60692.6	23.6731	0.747191	0.0525514	0.0244849	0.0200222	0.390686	0.5	3.5	0	0	nd	4.66524	40.8264	54.5083
Control	7	0.06059	25.5388	0.00377	0.14045	2.11621	2.79345	0.10744	2.07089	5.07	0.290004	0.13124	0.01907	6.88201	-19.6803	4.02156	8.50034e+06	22523.6	3306410000	53837800	3382600	61.4143	0.0628295	0.00102304	902006000	2.98048e+07	795478	656760	537791	118970	26.8434	0.886981	0.0236732	0.019545	0.0162651	0.220978	0.182426	3.5	0	0	nd	2.72239	50.8459	46.4316
Control	9	0.43435	25.6259	0.00971	0.26458	nd	2.84717	0.10744	nd	nd	nd	nd	nd	nd	nd	nd	nd	nd	nd	nd	nd	nd	nd	nd	nd	nd	nd	nd	nd	nd	nd	nd	nd	nd	nd	nd	nd	nd	nd	nd	nd	nd	nd	nd
Control	12	0	25.5185	0.03147	0.32769	2.46959	0.91324	0.10744	0.96741	4.66	0.17191	0.19191	0.02359	8.13523	-20.1169	5.63476	6.31427e+06	29803	2089350000	58728400	2.21616e+06	35.5765	0.0377358	0.00106069	669701900	1.65169e+07	589060	542406	423143	119264	31.1768	0.768913	0.0274227	0.0252508	0.0202524	0.203076	0.00522013	3.5	0	0	nd	4.30726	36.5109	59.1819
Control	16	0	25.4775	0.06904	0.43498	2.68808	0.32232	0.10744	0.54694	2.46	0.181893	0.12791	0.01589	8.04972	-20.654	4.64765	2.48853e+06	14222	1197330000	65058600	751475	18.4039	0.0115507	0.000627625	4.74533e+08	6.93795e+06	248051	347944	259765	88178.2	37.5901	0.549589	0.0196493	0.0275623	0.0216954	0.135537	0.00026119	0.3	0	0	nd	3.68533	37.8189	58.4958
Control	20	0.32963	25.4916	0.04435	0.26458	2.5465	0.42976	0.10744	0.17821	1.55232	0.10298	0.16662	0.01194	13.9548	-22.959	4.19381	nd	nd	nd	nd	nd	nd	nd	nd	nd	nd	nd	nd	nd	nd	nd	nd	nd	nd	nd	nd	1.30071e-05	0.3	0	0	nd	nd	nd	nd
Control	22	nd	nd	nd	nd	nd	nd	nd	nd	nd	nd	nd	nd	nd	nd	nd	nd	nd	nd	nd	nd	nd	nd	nd	nd	nd	nd	nd	nd	nd	nd	nd	nd	nd	nd	nd	nd	nd	nd	nd	nd	nd	nd	nd
Control	24	0.27083	25.5468	0.031	0.31927	2.37798	0.42976	0.16116	0.10303	0.57886	0.151095	0.09847	0.00922	10.68	-22.7182	3.65023	9483.59	4430.65	145479000	20207200	72594.7	7.19936	0.00359252	0.000499005	44898420	165533	19423.3	41078.1	31393.1	9684.95	27.0985	0.0999076	0.0117229	0.0247927	0.0215791	0.0479282	6.47595e-07	0.3	0	0	nd	2.67297	54.8429	42.4841
Control	28	-0.03429	25.5649	0.02598	0.2772	2.43902	0.48348	0.16116	0.11985	0.66	0.153683	0.08202	0.00886	9.25734	-21.9628	3.43466	15034.7	8798.15	125183000	21018200	26445.6	5.95593	0.00125822	0.000211255	48336890	137985	11680.5	26043	22543	3500.06	33.0619	0.0943802	0.0079893	0.0178131	0.018008	0.0166525	3.22419e-08	0.1	0	0	nd	2.338	34.1056	63.5565
T4
Type	Depth (cm)	NO3 (uM)	SO4 (mM)	HS- (mM)	NH4 (mM)	DIC (mM)	Fe (uM)	Mn (uM)	Chl a (uM)	Pheopigment (uM)	Freshness	TOC (%)	TN (%)	C:N ratio	d13C-TOC (‰)	15N-TN (‰)	Ochrophyta (genes g-1)	Plant (genes g-1)	Bactieria (genes g-1)	Archaea (genes g-1)	Eukarya (genes g-1)	Bac:Arc Ratio	Euk:Arc Ratio	Euk:Bac Ratio	DsrB (genes g-1)	soxB (genes g-1)	NarG (genes g-1)	amoA (genes g-1)	AOB (genes g-1)	AOA (genes g-1)	dsrB (%)	soxB (%)	narG (%)	amoA (%)	AOB (%)	AOA (%)	Porewater mixing αP (d-1)	Particle mixing DP (cm2 d-1)	Bioirrigation αB (d-1)	Biomixing DB (cm2 d-1)	Feeding FB (%)	Clay (%)	Silt (%)	Sand (%)
Control	-0.5	1.31584	25.5354	0	0	2.10513	0.69836	0.16116	nd	nd	nd	nd	nd	nd	nd	nd	nd	nd	nd	nd	nd	nd	nd	nd	nd	nd	nd	nd	nd	nd	nd	nd	nd	nd			nd	nd	nd	nd	nd	nd	nd	nd
Control	1	1.31584	25.3952	0	0	2.24658	0.5372	0.10744	2.96641	0.95	0.757431	0.0976	0.01463	6.67122	-20.7237	4.81269	1.495e+06	23273.2	2154100000	5.15424e+06	5126300	417.928	0.994579	0.00237979	520985000	2.73498e+07	790695	328209	270467	57741.7	24.128	1.26663	0.0366189	0.0152001	0.0125559	1.12028	0.952574	3	0	0	nd	1.99688	54.764	43.2391
Control	3	0.24189	25.3589	0.00151	0.12993	3.0898	1.66532	0.16116	1.74987	0.66	0.726126	0.08268	0.01027	8.05063	-20.4295	3.98752	5.75034e+06	23586.7	2299900000	19725200	3.33737e+06	116.597	0.169193	0.00145109	714861000	3.67018e+07	658583	401146	310944	90202	30.818	1.58223	0.0283918	0.0172936	0.0135199	0.457293	0.817574	3	0	0	nd	3.13344	25.6794	71.1872
Control	5	0	25.2156	0.03866	0.35714	2.03044	1.23556	0.21488	0.96871	1.47901	0.39576	0.11651	0.01399	8.32809	-23.4069	3.27272	4.18319e+06	7206.3	1203330000	30787800	1.59676e+06	39.0846	0.0518635	0.00132695	499935000	1.34831e+07	224809	296163	226153	70010.1	40.5095	1.09253	0.0182161	0.0239979	0.0187939	0.227395	0.5	3	0	0	nd	2.20589	49.852	47.9421
Control	7	0	25.4304	0.07792	0.37397	1.66488	0.69836	0.21488	1.54465	2.85	0.351484	0.45639	0.0318	14.3519	-22.5982	5.16545	1.72045e+06	17289	1620040000	33923000	1.53969e+06	47.7564	0.0453877	0.0009504	607159000	1.03172e+07	260054	380748	326818	53930.1	36.7093	0.62379	0.0157231	0.0230204	0.0201735	0.158978	0.182426	3	0	0	nd	3.47527	27.2595	69.2652
Control	9	0	25.1357	0.07064	0.46023	nd	0.69836	0.21488	nd	nd	nd	nd	nd	nd	nd	nd	nd	nd	nd	nd	nd	nd	nd	nd	nd	nd	nd	nd	nd	nd	nd	nd	nd	nd	nd	nd	nd	nd	nd	nd	nd	nd	nd	nd
Control	12	0	25.078	0.0966	0.54438	2.98019	1.45044	0.2686	0.72894	1.79	0.289384	0.42153	0.01628	25.8925	-24.2237	4.53316	4.14516e+06	17145.4	1539900000	29137900	1.69867e+06	52.8487	0.0582977	0.0011031	699583000	1.96831e+07	236161	389026	315896	73130.1	44.5867	1.25447		0.0247939	0.0205141	0.250979	0.00522013	3	0	0	nd	2.49275	27.0364	70.4709
Control	16	0.01387	24.7927	0.06821	0.39291	2.48483	0.48348	0.8058	0.1868	1.47	0.112747	0.07976	0.00918	8.68845	-21.8244	3.56772	199308	5151.04	320152000	38256500	62811	8.36856	0.00164184	0.000196191	148321000	864603	46869.1	87147.2	60762.3	26385	41.3832	0.241234	0.013077	0.0243151	0.0189792	0.0689686	0.00026119	0.3	0	0	nd	2.15711	25.3323	72.5107
Control	20	0	25.0723	0.06874	0.4455	3.36814	0.32232	1.12812	0.12992	1.19823	0.09782	0.12342	0.00993	12.429	-23.782	4.23816	nd	nd	nd	nd	nd	nd	nd	nd	nd	nd	nd	nd	nd	nd	nd	nd	nd	nd	nd	nd	1.30071e-05	0.3	0	0	nd	nd	nd	nd
Control	22	nd	nd	nd	nd	nd	nd	nd	nd	nd	nd	nd	nd	nd	nd	nd	nd	nd	nd	nd	nd	nd	nd	nd	nd	nd	nd	nd	nd	nd	nd	nd	nd	nd	nd	nd	nd	nd	nd	nd	nd	nd	nd	nd
Control	24	0	24.9706	0.07781	0.3908	2.16068	0.32232	1.39672	0.21602	1.21	0.151485	0.29989	0.01395	21.4975	-24.6521	3.48314	15627.1	4449.75	182542000	24600900	37196.2	7.42014	0.00151198	0.000203768	99483000	290664	12356.9	50945.2	33056.6	17888.6	48.0263	0.140321	0.0059654	0.0245942	0.018109	0.0727152	6.47595e-07	0.3	0	0	nd	3.75574	28.7335	67.5107
Control	28	0.0311	25.104	0.0356	0.34242	1.94372	0.32232	1.12812	0.09213	0.92	0.0910259	0.19769	0.01052	18.7918	-23.8343	3.71109	26194.3	47636.9	306255000	37739900	114616	8.11489	0.00303701	0.000374251	119012000	792787	33328.8	69696.8	54910.2	14786.6	34.597	0.230465	0.00968874	0.020261	0.0179296	0.0391802	3.22419e-08	0.1	0	0	nd	2.7295	26.6834	70.5872
